# Supplementary material for: Regulation of plasma volume in male lowlanders during 4 days of exposure to hypobaric hypoxia equivalent to 3500 m altitude
Source: J Physiol. 2020 Nov 16;599(4):1083–96. doi: 10.1113/JP280601 (PMC7894546; doi:10.1113/JP280601)
Supplement: Supplementary file 1 — Statistical Summary Document [file TJP-599-1083-s001.xlsx]

## Sheet: Statistical Summary Table
Statistical Summary Document
Manuscript Title:	Regulation of plasma volume in male lowlanders during four days of hypobaric hypoxic exposure equivalent to 3,500 m
Authors:	Maja Schlittler, Hannes Gatterer, Rachel Turner, Ivo B. Regli, Simon Woyke, Giacomo Strapazzon, Peter Rasmussen, Michael Kob, Thomas Mueller, Jens P. Goetze, Marc Maillard, Gerrit van Hall, Eric Feraille and Christoph Siebenmann
Animal model used, if applicable:	not applicable
Underlying hypothesis:	This study tested the hypothesis that plasma volume contraction in hypoxia reflects a loss of total body water due to increased diuresis.
Definitions of ‘n’:	n = number of subjects
Statistical summary table:
Experimental question number	Finding/ conclusion	Experimental location/variable	Mean value	Standard Deviation	n	P	Units	Data comparisons	Statistical test	Any other variable	Figure/table in which data are presented	Comments
1 Pre-exposure difference between NX and HH on E0?
		PV NX	3249	609	11	-	ml	NX vs. HH	Paired t-test	-	Table 1
	No	PV HH	3335	543	11	0.067	ml	NX vs. HH	Paired t-test	-	Table 1
		Hbmass NX	815.2	130.7	11	-	g	NX vs. HH	Paired t-test	-	Table 1
	No	Hbmass HH	811	129.1	11	0.429	g	NX vs. HH	Paired t-test	-	Table 1
		BV NX	5681	967	11	-	ml	NX vs. HH	Paired t-test	-	Table 1
	No	BV HH	5770	917	11	0.102	ml	NX vs. HH	Paired t-test	-	Table 1
		SpO2 NX	98	0.6	11	-	%	NX vs. HH	Paired t-test	-	Table 1
	No	SpO2 HH	97.8	0.8	11	0.441	%	NX vs. HH	Paired t-test	-	Table 1
		CaO2 NX	18.9	0.8	11	-	ml.dl-1	NX vs. HH	Paired t-test	-	Table 1
	CaO2 lower before HH	CaO2 HH	18.4	0.7	11	0.008	ml.dl-1	NX vs. HH	Paired t-test	-	Table 1
		[Hb] NX	14.4	0.6	11	-	g.dl-1	NX vs. HH	Paired t-test	-	Table 1
	[Hb] lower before HH	[Hb] HH	14.1	0.5	11	0.005	g.dl-1	NX vs. HH	Paired t-test	-	Table 1
		Hct NX	43	1.8	11	-	%	NX vs. HH	Paired t-test	-	Table 1
	No	Hct HH	42.2	0.8	11	0.083	%	NX vs. HH	Paired t-test	-	Table 1
		PPC NX	7.2	0.2	11	-	g.dl-1	NX vs. HH	Paired t-test	-	Table 1
	PPC lower before HH	PPC HH	7.1	0.3	11	0.039	g.dl-1	NX vs. HH	Paired t-test	-	Table 1
		TCP NX	235	45.4	11	-	g	NX vs. HH	Paired t-test	-	Table 1
	No	TCP HH	235.8	42.57	11	0.818	g	NX vs. HH	Paired t-test	-	Table 1
		Renin activity NX	0.4	0.25	10	-	ng.ml-1.h-1	NX vs. HH	Paired t-test	-	Table 1	Values of 1 sujbect excluded (outlier)
	No	Renin activity HH	0.38	0.27	10	0.922	ng.ml-1.h-1	NX vs. HH	Paired t-test	-	Table 1	Values of 1 sujbect excluded (outlier)
		Aldosterone NX	83.5	49.55	10	-	pg.ml-1	NX vs. HH	Paired t-test	-	Table 1	Values of 1 sujbect excluded (outlier)
	No	Aldosterone HH	81.7	39.26	10	0.891	pg.ml-1	NX vs. HH	Paired t-test	-	Table 1	Values of 1 sujbect excluded (outlier)
		Copeptin NX	3.67	0.96	10	-	pmol.l-1	NX vs. HH	Paired t-test	-	Table 1	Values of 1 sujbect excluded (outlier)
	Copeptin higher before HH	Copeptin HH	4.58	2	10	0.044	pmol.l-1	NX vs. HH	Paired t-test	-	Table 1	Values of 1 sujbect excluded (outlier)
		MR-proANP NX	49	24.5	11	-	pmol.l-1	NX vs. HH	Paired t-test	-	Table 1
	No	MR-proANP HH	46.7	29.1	11	0.567	pmol.l-1	NX vs. HH	Paired t-test	-	Table 1
		Plasma [Na+] NX	139	1	11	-	mmol.l-1	NX vs. HH	Paired t-test	-	Table 1
	No	Plasma [Na+] HH	139	2	11	0.378	mmol.l-1	NX vs. HH	Paired t-test	-	Table 1
		Plasma [Cl-] NX	101	2	11	-	mmol.l-1	NX vs. HH	Paired t-test	-	Table 1
	No	Plasma [Cl-] HH	101	1	11	0.714	mmol.l-1	NX vs. HH	Paired t-test	-	Table 1
		Plasma [K+] NX	3.8	0.2	11		mmol.l-1	NX vs. HH	Paired t-test	-	Table 1
	No	Plasma [K+] HH	3.9	1.5	11	0.671	mmol.l-1	NX vs. HH	Paired t-test	-	Table 1
2 Difference in daily number of steps walked between sojourns?
		Daily steps NX	6812	51	11	-	steps/d	NX vs. HH	Paired t-test		Results section text
	No	Daily steps HH	6840	93	11	0.622	steps/d	NX vs. HH	Paired t-test		Results section text
3 Differenc in SpO2 between NX and HX at any time point of the sojourns?
		SpO2 NX M1	98.0909	0.301511	11	-	%	NX vs. HH	mixed model for repeated measurements (MMRM) analyses	M1	Results section text
	SpO2 lower in HH	SpO2 HH M1	84.8182	2.6007	11	<0.0001	%	NX vs. HH	MMRM analyses	M1	Results section text
		SpO2 NX E1	98	0.447214	11	-	%	NX vs. HH	MMRM analyses	E1	Results section text
	SpO2 lower in HH	SpO2 HH E1	87.1818	3.86829	11	<0.0001	%	NX vs. HH	MMRM analyses	E1	Results section text
		SpO2 NX M2	97.9091	0.53936	11	-	%	NX vs. HH	MMRM analyses	M2	Results section text
	SpO2 lower in HH	SpO2 HH M2	86.5455	3.07778	11	<0.0001	%	NX vs. HH	MMRM analyses	M2	Results section text
		SpO2 NX M3	98.1818	0.40452	11	-	%	NX vs. HH	MMRM analyses	M3	Results section text
	SpO2 lower in HH	SpO2 HH M3	88.0909	2.50817	11	<0.0001	%	NX vs. HH	MMRM analyses	M3	Results section text
		SpO2 NX M4	98.1818	0.603023	11	-	%	NX vs. HH	MMRM analyses	M4	Results section text
	SpO2 lower in HH	SpO2 HH M4	88.9091	1.7581	11	<0.0001	%	NX vs. HH	MMRM analyses	M4	Results section text
		SpO2 NX M5	98.3636	0.504525	11	-	%	NX vs. HH	MMRM analyses	M5	Results section text
	SpO2 lower in HH	SpO2 HH M5	90	2.56905	11	<0.0001	%	NX vs. HH	MMRM analyses	M5	Results section text
4 Difference in CaO2 between NX and HX at any time point of the sojourns?
		CaO2 NX M1	19.4273	0.949833	11	-	ml.dl-1	NX vs. HH	MMRM analyses	M1	Results section text
	CaO2 lower in HH	CaO2 HH M1	17.04	1.12368	10	<0.0001	ml.dl-1	NX vs. HH	MMRM analyses	M1	Results section text	1 value missing because blood sampling was not possible
		CaO2 NX E1	19.4636	0.791546	11	-	ml.dl-1	NX vs. HH	MMRM analyses	E1	Results section text
	CaO2 lower in HH	CaO2 HH E1	17.8455	1.55844	11	<0.0001	ml.dl-1	NX vs. HH	MMRM analyses	E1	Results section text
		CaO2 NX M2	19.5818	0.871571	11	-	ml.dl-1	NX vs. HH	MMRM analyses	M2	Results section text
	CaO2 lower in HH	CaO2 HH M2	18.1909	0.94282	11	<0.0001	ml.dl-1	NX vs. HH	MMRM analyses	M2	Results section text
		CaO2 NX M3	19.4364	0.706078	11	-	ml.dl-1	NX vs. HH	MMRM analyses	M3	Results section text
	CaO2 lower in HH	CaO2 HH M3	18.5909	1.23972	11	0.0282	ml.dl-1	NX vs. HH	MMRM analyses	M3	Results section text
		CaO2 NX M4	19.4	0.725259	11	-	ml.dl-1	NX vs. HH	MMRM analyses	M4	Results section text
	No difference	CaO2 HH M4	18.8273	0.718458	11	0.3294	ml.dl-1	NX vs. HH	MMRM analyses	M4	Results section text
		CaO2 NX M5	19.2182	0.725008	11	-	ml.dl-1	NX vs. HH	MMRM analyses	M5	Results section text
	No difference	CaO2 HH M5	18.5182	0.913037	11	0.1328	ml.dl-1	NX vs. HH	MMRM analyses	M5	Results section text
5 Difference in Hbmass between NX and HX on E4?
		Hbmass NX	800.6	129.2	11	-	g	NX vs. HH	Paired t-test	E4	Results section text
	No difference	Hbmass HH	809.2	127.3	11	0.13	g	NX vs. HH	Paired t-test	E4	Results section text
6 Difference in PV between NX and HX at any time point of the sojourns?
		PV NX M1	3070.35	608.411	11	-	ml	NX vs. HH	MMRM analyses	M1	Figure 2A
	No difference	PV HH M1	2926.33	562.067	10	0.7246	ml	NX vs. HH	MMRM analyses	M1	Figure 2A	1 value missing because blood sampling was not possible
		PV NX E1	3071.02	576.845	11	-	ml	NX vs. HH	MMRM analyses	E1	Figure 2A
	No difference	PV HH E1	2899.94	630.62	11	0.059	ml	NX vs. HH	MMRM analyses	E1	Figure 2A
		PV NX M2	3016.33	600.234	11	-	ml	NX vs. HH	MMRM analyses	M2	Figure 2A
	PV lower in HH	PV HH M2	2765.19	549.221	11	0.0012	ml	NX vs. HH	MMRM analyses	M2	Figure 2A
		PV NX M3	3053.98	586.798	11	-	ml	NX vs. HH	MMRM analyses	M3	Figure 2A
	PV lower in HH	PV HH M3	2738.44	519.216	11	<0.0001	ml	NX vs. HH	MMRM analyses	M3	Figure 2A
		PV NX M4	3060.31	586.445	11	-	ml	NX vs. HH	MMRM analyses	M4	Figure 2A
	PV lower in HH	PV HH M4	2721.62	507.498	11	<0.0001	ml	NX vs. HH	MMRM analyses	M4	Figure 2A
		PV NX M5	3098.04	586.317	11	-	ml	NX vs. HH	MMRM analyses	M5	Figure 2A
	PV lower in HH	PV HH M5	2852.21	475.023	11	0.0016	ml	NX vs. HH	MMRM analyses	M5	Figure 2A
7 Difference in BV between NX and HX at any time point of the sojourns?
		BV NX M1	5538.75	987.997	11	-	ml	NX vs. HH	MMRM analyses	M1	Results section text
	No difference	BV HH M1	5310.24	921.346	10	0.3954	ml	NX vs. HH	MMRM analyses	M1	Results section text	1 value missing because blood sampling was not possible
		BV NX E1	5512.61	946.019	11	-	ml	NX vs. HH	MMRM analyses	E1	Results section text
	No difference	BV HH E1	5346.75	987.978	11	0.1263	ml	NX vs. HH	MMRM analyses	E1	Results section text
		BV NX M2	5440.49	971.269	11	-	ml	NX vs. HH	MMRM analyses	M2	Results section text
	BV lower in HH	BV HH M2	5181.24	905.206	11	0.0026	ml	NX vs. HH	MMRM analyses	M2	Results section text
		BV NX M3	5483.61	965.676	11	-	ml	NX vs. HH	MMRM analyses	M3	Results section text
	BV lower in HH	BV HH M3	5158.61	847.642	11	<0.0001	ml	NX vs. HH	MMRM analyses	M3	Results section text
		BV NX M4	5445.24	949.922	11	-	ml	NX vs. HH	MMRM analyses	M4	Results section text
	BV lower in HH	BV HH M4	5127.04	859.372	11	0.0001	ml	NX vs. HH	MMRM analyses	M4	Results section text
		BV NX M5	5505.07	950.814	11	-	ml	NX vs. HH	MMRM analyses	M5	Results section text
	BV lower in HH	BV HH M5	5268.65	825.838	11	0.0077	ml	NX vs. HH	MMRM analyses	M5	Results section text
8 Difference in [Hb] between NX and HX at any time point of the sojourns?
		[Hb] NX M1	14.7727	0.672445	11	-	g.dl-1	NX vs. HH	MMRM analyses	M1	Figure 2B
	No difference	[Hb] HH M1	15.02	0.90652	10	0.6782	g.dl-1	NX vs. HH	MMRM analyses	M1	Figure 2B	1 value missing because blood sampling was not possible
		[Hb] NX E1	14.8273	0.565846	11	-	g.dl-1	NX vs. HH	MMRM analyses	E1	Figure 2B
	No difference	[Hb] HH E1	15.2636	1.00426	11	0.1395	g.dl-1	NX vs. HH	MMRM analyses	E1	Figure 2B
		[Hb] NX M2	14.9091	0.607379	11	-	g.dl-1	NX vs. HH	MMRM analyses	M2	Figure 2B
	[Hb] higher in HH	[Hb] HH M2	15.6909	0.684769	11	0.0005	g.dl-1	NX vs. HH	MMRM analyses	M2	Figure 2B
		[Hb] NX M3	14.7818	0.53445	11	-	g.dl-1	NX vs. HH	MMRM analyses	M3	Figure 2B
	[Hb] higher in HH	[Hb] HH M3	15.7364	0.764556	11	<0.0001	g.dl-1	NX vs. HH	MMRM analyses	M3	Figure 2B
		[Hb] NX M4	14.7455	0.508652	11	-	g.dl-1	NX vs. HH	MMRM analyses	M4	Figure 2B
	[Hb] higher in HH	[Hb] HH M4	15.8182	0.579341	11	<0.0001	g.dl-1	NX vs. HH	MMRM analyses	M4	Figure 2B
		[Hb] NX M5	14.5818	0.543725	11	-	g.dl-1	NX vs. HH	MMRM analyses	M5	Figure 2B
	[Hb] higher in HH	[Hb] HH M5	15.3636	0.494515	11	0.0005	g.dl-1	NX vs. HH	MMRM analyses	M5	Figure 2B
9 Difference in Hct between NX and HX at any time point of the sojourns?
		Hct NX M1	44.75	1.74284	11	-	%	NX vs. HH	MMRM analyses	M1	Figure 2C
	No difference	Hct HH M1	45.05	1.72321	10	0.9985	%	NX vs. HH	MMRM analyses	M1	Figure 2C	1 value missing because blood sampling was not possible
		Hct NX E1	44.4545	1.50756	11	-	%	NX vs. HH	MMRM analyses	E1	Figure 2C
	Hct higher in HH	Hct HH E1	46.0455	2.59282	11	0.0275	%	NX vs. HH	MMRM analyses	E1	Figure 2C
		Hct NX M2	44.7727	1.70827	11	-	%	NX vs. HH	MMRM analyses	M2	Figure 2C
	Hct higher in HH	Hct HH M2	46.8409	1.86505	11	0.0017	%	NX vs. HH	MMRM analyses	M2	Figure 2C
		Hct NX M3	44.4773	1.4511	11	-	%	NX vs. HH	MMRM analyses	M3	Figure 2C
	Hct higher in HH	Hct HH M3	47.0909	2.52308	11	<0.0001	%	NX vs. HH	MMRM analyses	M3	Figure 2C
		Hct NX M4	43.9773	1.83866	11	-	%	NX vs. HH	MMRM analyses	M4	Figure 2C
	Hct higher in HH	Hct HH M4	47.0682	1.81001	11	<0.0001	%	NX vs. HH	MMRM analyses	M4	Figure 2C
		Hct NX M5	43.8864	1.64835	11	-	%	NX vs. HH	MMRM analyses	M5	Figure 2C
	Hct higher in HH	Hct HH M5	45.9318	1.64351	11	0.0019	%	NX vs. HH	MMRM analyses	M5	Figure 2C
10 Difference in TBW between NX and HX?
		TBW NX	41.3	6.1		-	l	NX vs. HH	Paired t-test	E4-M5	Figure 3A
	No difference	TBW HH	41	5.9		0.171	l	NX vs. HH	Paired t-test	E4-M5	Figure 3A
11 Difference in body weight between NX and HX at any time point during the sojourns?
		BW NX M1	72.0938	12.9264	8	-	kg	NX vs. HH	MMRM analyses	M1	Figure 3B	missing values because BW was not recorded
	No difference	BW HH M1	73.695	11.8297	10	0.9935	kg	NX vs. HH	MMRM analyses	M1	Figure 3B	missing values because BW was not recorded
		BW NX M2	70.465	12.5783	10	-	kg	NX vs. HH	MMRM analyses	M2	Figure 3B	missing values because BW was not recorded
	No difference	BW HH M2	71.6591	12.4735	11	1	kg	NX vs. HH	MMRM analyses	M2	Figure 3B
		BW NX M3	71.6364	12.2872	11	-	kg	NX vs. HH	MMRM analyses	M3	Figure 3B
	No difference	BW HH M3	71.5136	12.5167	11	0.9915	kg	NX vs. HH	MMRM analyses	M3	Figure 3B
		BW NX M4	73.2	11.8719	10	-	kg	NX vs. HH	MMRM analyses	M4	Figure 3B	missing values because BW was not recorded
	No difference	BW HH M4	71.5591	12.42	11	0.9866	kg	NX vs. HH	MMRM analyses	M4	Figure 3B
		BW NX M5	70.5	12.0348	10	-	kg	NX vs. HH	MMRM analyses	M5	Figure 3B	missing values because BW was not recorded
	No difference	BW HH M5	70.79	12.4981	10	0.9644	kg	NX vs. HH	MMRM analyses	M5	Figure 3B	missing values because BW was not recorded
12 Difference in urine volume between NX and HX at any time point of the sojourns?
		Urine output NX D1	3323.73	486.461	11	-	ml.24h-1	NX vs. HH	MMRM analyses	Day 1	Figure 3C
	No difference	Urine output HH D1	3239.64	375.844	11	0.9711	ml.24h-1	NX vs. HH	MMRM analyses	Day 1	Figure 3C
		Urine output NX D2	2968.4	484.002	10	-	ml.24h-1	NX vs. HH	MMRM analyses	Day 2	Figure 3C	1 missing value because urine was not collected
	No difference	Urine output HH D2	2940.09	346.24	11	1	ml.24h-1	NX vs. HH	MMRM analyses	Day 2	Figure 3C
		Urine output NX D3	3027.27	562.344	11	-	ml.24h-1	NX vs. HH	MMRM analyses	Day 3	Figure 3C
	No difference	Urine output HH D3	2736.09	241.625	11	0.2309	ml.24h-1	NX vs. HH	MMRM analyses	Day 3	Figure 3C
		Urine output NX D4	2846.36	534.565	11	-	ml.24h-1	NX vs. HH	MMRM analyses	Day 4	Figure 3C
	No difference	Urine output HH D4	2649.27	532.344	11	0.6027	ml.24h-1	NX vs. HH	MMRM analyses	Day 4	Figure 3C
13 Difference in PPC between NX and HX at any time point of the sojourns?
		PPC NX M1	6.8	0.586515	11	-	g.dl-1	NX vs. HH	MMRM analyses	M1	Figure 3D
	No difference	PPC HH M1	7.14	0.327278	10	0.0701	g.dl-1	NX vs. HH	MMRM analyses	M1	Figure 3D	1 value missing because blood sampling was not possible
		PPC NX E1	7.36364	0.23355	11	-	g.dl-1	NX vs. HH	MMRM analyses	E1	Figure 3D
	No difference	PPC HH E1	7.65455	0.242337	11	0.1422	g.dl-1	NX vs. HH	MMRM analyses	E1	Figure 3D
		PPC NX M2	7.12727	0.272363	11	-	g.dl-1	NX vs. HH	MMRM analyses	M2	Figure 3D
	No difference	PPC HH M2	7.36364	0.250091	11	0.3445	g.dl-1	NX vs. HH	MMRM analyses	M2	Figure 3D
		PPC NX M3	7.09091	0.157826	11	-	g.dl-1	NX vs. HH	MMRM analyses	M3	Figure 3D
	No difference	PPC HH M3	7.22727	0.228433	11	0.8718	g.dl-1	NX vs. HH	MMRM analyses	M3	Figure 3D
		PPC NX M4	7.02727	0.384944	11	-	g.dl-1	NX vs. HH	MMRM analyses	M4	Figure 3D
	No difference	PPC HH M4	7.22727	0.264919	11	0.5409	g.dl-1	NX vs. HH	MMRM analyses	M4	Figure 3D
		PPC NX M5	7.01818	0.248267	11	-	g.dl-1	NX vs. HH	MMRM analyses	M5	Figure 3D
	No difference	PPC HH M5	7.07273	0.286674	11	0.9987	g.dl-1	NX vs. HH	MMRM analyses	M5	Figure 3D
14 Difference in TCP between NX and HX at any time point of the sojourns?
		TCP NX M1	207.683	40.1998	11		g	NX vs. HH	MMRM analyses	M1	Figure 3E
	No difference	TCP HH M1	209.239	42.7282	10	0.7375	g	NX vs. HH	MMRM analyses	M1	Figure 3E	1 value missing because blood sampling was not possible
		TCP NX E1	225.459	39.688	11	-	g	NX vs. HH	MMRM analyses	E1	Figure 3E
	No difference	TCP HH E1	220.827	42.561	11	0.823	g	NX vs. HH	MMRM analyses	E1	Figure 3E
		TCP NX M2	214.208	39.6807	11	-	g	NX vs. HH	MMRM analyses	M2	Figure 3E
	TCP lower in HH	TCP HH M2	202.695	35.6074	11	0.0292	g	NX vs. HH	MMRM analyses	M2	Figure 3E
		TCP NX M3	216.16	39.7591	11	-	g	NX vs. HH	MMRM analyses	M3	Figure 3E
	TCP lower in HH	TCP HH M3	197.839	37.5408	11	<0.0001	g	NX vs. HH	MMRM analyses	M3	Figure 3E
		TCP NX M4	214.178	38.2205	11	-	g	NX vs. HH	MMRM analyses	M4	Figure 3E
	TCP lower in HH	TCP HH M4	196.436	35.8118	11	0.0001	g	NX vs. HH	MMRM analyses	M4	Figure 3E
		TCP NX M5	217.355	41.5052	11	-	g	NX vs. HH	MMRM analyses	M5	Figure 3E
	TCP lower in HH	TCP HH M5	201.782	34.7443	11	0.0011	g	NX vs. HH	MMRM analyses	M5	Figure 3E
15 Difference in plasma renin activity between NX and HX at any time point of the sojourns?
		PRA NX M1	0.999091	0.393432	11	-	ng.ml-1.h-1	NX vs. HH	MMRM analyses	M1	Figure 4A
	PRA lower in HH	PRA HH M1	0.411	0.277787	10	0.0002	ng.ml-1.h-1	NX vs. HH	MMRM analyses	M1	Figure 4A	1 value missing because blood sampling was not possible
		PRA NX E1	0.449091	0.3836	11	-	ng.ml-1.h-1	NX vs. HH	MMRM analyses	E1	Figure 4A
	No difference	PRA HH E1	0.288182	0.292158	11	0.8153	ng.ml-1.h-1	NX vs. HH	MMRM analyses	E1	Figure 4A
		PRA NX M2	1.12636	0.516977	11	-	ng.ml-1.h-1	NX vs. HH	MMRM analyses	M2	Figure 4A
	PRA lower in HH	PRA HH M2	0.537273	0.324163	11	0.0002	ng.ml-1.h-1	NX vs. HH	MMRM analyses	M2	Figure 4A
		PRA NX M3	0.998182	0.606627	11	-	ng.ml-1.h-1	NX vs. HH	MMRM analyses	M3	Figure 4A
	No difference	PRA HH M3	0.740909	0.356327	11	0.3262	ng.ml-1.h-1	NX vs. HH	MMRM analyses	M3	Figure 4A
		PRA NX M4	0.785455	0.594951	11	-	ng.ml-1.h-1	NX vs. HH	MMRM analyses	M4	Figure 4A
	No difference	PRA HH M4	0.559091	0.428169	11	0.4827	ng.ml-1.h-1	NX vs. HH	MMRM analyses	M4	Figure 4A
		PRA NX M5	0.725455	0.45844	11	-	ng.ml-1.h-1	NX vs. HH	MMRM analyses	M5	Figure 4A
	No difference	PRA HH M5	0.560909	0.226294	11	0.8032	ng.ml-1.h-1	NX vs. HH	MMRM analyses	M5	Figure 4A
16 Difference in plasma aldosterone concentration between NX and HX at any time point of the sojourns?
		ALDO NX M1	174.545	77.4885	11	-	pg.ml-1	NX vs. HH	MMRM analyses	M1	Figure 4B
	ALDO lower in HH	ALDO HH M1	89	38.5602	10	0.0493	pg.ml-1	NX vs. HH	MMRM analyses	M1	Figure 4B	1 value missing because blood sampling was not possible
		ALDO NX E1	95.3636	60.0071	11	-	pg.ml-1	NX vs. HH	MMRM analyses	E1	Figure 4B
	No difference	ALDO HH E1	60.2727	21.2419	11	0.8388	pg.ml-1	NX vs. HH	MMRM analyses	E1	Figure 4B
		ALDO NX M2	253	131.075	11	-	pg.ml-1	NX vs. HH	MMRM analyses	M2	Figure 4B
	ALDO lower in HH	ALDO HH M2	104.364	73.8042	11	<0.0001	pg.ml-1	NX vs. HH	MMRM analyses	M2	Figure 4B
		ALDO NX M3	207.273	113.928	11	-	pg.ml-1	NX vs. HH	MMRM analyses	M3	Figure 4B
	ALDO lower in HH	ALDO HH M3	114.636	50.8021	11	0.0209	pg.ml-1	NX vs. HH	MMRM analyses	M3	Figure 4B
		ALDO NX M4	175.545	132.48	11	-	pg.ml-1	NX vs. HH	MMRM analyses	M4	Figure 4B
	No difference	ALDO HH M4	132.727	98.994	11	0.6758	pg.ml-1	NX vs. HH	MMRM analyses	M4	Figure 4B
		ALDO NX M5	147.636	100.008	11	-	pg.ml-1	NX vs. HH	MMRM analyses	M5	Figure 4B
	No difference	ALDO HH M5	120	65.4737	11	0.9403	pg.ml-1	NX vs. HH	MMRM analyses	M5	Figure 4B
17 Difference in plasma copeptin concentration between NX and HX at any time point of the sojourns?
		Copeptin NX M1	6.19736	1.60785	11	-	pmol.l-1	NX vs. HH	MMRM analyses	M1	Figure 4C
	No difference	Copeptin HH M1	22.7635	50.0879	10	0.1098	pmol.l-1	NX vs. HH	MMRM analyses	M1	Figure 4C	1 value missing because blood sampling was not possible
		Copeptin NX E1	4.002	1.17564	11	-	pmol.l-1	NX vs. HH	MMRM analyses	E1	Figure 4C
	No difference	Copeptin HH E1	7.70045	8.66485	11	0.9953	pmol.l-1	NX vs. HH	MMRM analyses	E1	Figure 4C
		Copeptin NX M2	12.2295	18.6616	11	-	pmol.l-1	NX vs. HH	MMRM analyses	M2	Figure 4C
	No difference	Copeptin HH M2	7.04345	3.78811	11	0.9728	pmol.l-1	NX vs. HH	MMRM analyses	M2	Figure 4C
		Copeptin NX M3	11.5469	19.4785	11	-	pmol.l-1	NX vs. HH	MMRM analyses	M3	Figure 4C
	No difference	Copeptin HH M3	6.21864	2.24186	11	0.969	pmol.l-1	NX vs. HH	MMRM analyses	M3	Figure 4C
		Copeptin NX M4	5.45591	1.43396	11	-	pmol.l-1	NX vs. HH	MMRM analyses	M4	Figure 4C
	No difference	Copeptin HH M4	6.52245	2.72818	11	1	pmol.l-1	NX vs. HH	MMRM analyses	M4	Figure 4C
		Copeptin NX M5	5.82591	0.877498	11	-	pmol.l-1	NX vs. HH	MMRM analyses	M5	Figure 4C
	No difference	Copeptin HH M5	7.16336	1.68183	11	1	pmol.l-1	NX vs. HH	MMRM analyses	M5	Figure 4C
18 Difference in plasma MR-proANP concentration between NX and HX at any time point of the sojourns?
		ANP NX M1	44.5627	17.3369	11	-	pmol.l-1	NX vs. HH	MMRM analyses	M1	Figure 4D
	ANP higher in HH	ANP HH M1	58.417	24.3349	10	0.0012	pmol.l-1	NX vs. HH	MMRM analyses	M1	Figure 4D	1 value missing because blood sampling was not possible
		ANP NX E1	43.8291	20.3585	11	-	pmol.l-1	NX vs. HH	MMRM analyses	E1	Figure 4D
	No difference	ANP HH E1	40.85	15.6207	11	0.9338	pmol.l-1	NX vs. HH	MMRM analyses	E1	Figure 4D
		ANP NX M2	37.5118	13.8924	11	-	pmol.l-1	NX vs. HH	MMRM analyses	M2	Figure 4D
	No difference	ANP HH M2	35.4918	11.159	11	0.9903	pmol.l-1	NX vs. HH	MMRM analyses	M2	Figure 4D
		ANP NX M3	38.0782	12.9419	11	-	pmol.l-1	NX vs. HH	MMRM analyses	M3	Figure 4D
	No difference	ANP HH M3	30.9491	10.3761	11	0.1737	pmol.l-1	NX vs. HH	MMRM analyses	M3	Figure 4D
		ANP NX M4	45.1764	16.6861	11	-	pmol.l-1	NX vs. HH	MMRM analyses	M4	Figure 4D
	ANP lower in HH	ANP HH M4	27.9173	9.1422	11	<0.0001	pmol.l-1	NX vs. HH	MMRM analyses	M4	Figure 4D
		ANP NX M5	43.9764	14.1825	11	-	pmol.l-1	NX vs. HH	MMRM analyses	M5	Figure 4D
	ANP lower in HH	ANP HH M5	25.9191	10.8301	11	<0.0001	pmol.l-1	NX vs. HH	MMRM analyses	M5	Figure 4D
19 Difference in GFR between NX and HX at any time point of the sojourns?
		GFR NX D1	117.705	20.6878	11	-	ml.min-1	NX vs. HH	MMRM analyses	Day 1	Figure 5A
	No difference	GFR HH D1	121.445	19.4451	11	0.774	ml.min-1	NX vs. HH	MMRM analyses	Day 1	Figure 5A
		GFR NX D2	121.626	17.3272	10	-	ml.min-1	NX vs. HH	MMRM analyses	Day 2	Figure 5A	1 missing value because urine was not collected
	No difference	GFR HH D2	115.353	20.8893	11	0.5107	ml.min-1	NX vs. HH	MMRM analyses	Day 2	Figure 5A
		GFR NX D3	122.493	18.5232	11	-	ml.min-1	NX vs. HH	MMRM analyses	Day 3	Figure 5A
	GFR lower in HH	GFR HH D3	110.783	14.5991	11	0.0083	ml.min-1	NX vs. HH	MMRM analyses	Day 3	Figure 5A
		GFR NX D4	116.984	19.9212	11	-	ml.min-1	NX vs. HH	MMRM analyses	Day 4	Figure 5A
	No difference	GFR HH D4	107.781	15.3511	11	0.0557	ml.min-1	NX vs. HH	MMRM analyses	Day 4	Figure 5A
20 Difference in H2O reabsorption between NX and HX at any time point of the sojourns?
		H2O REAB NX D1	115.397	20.5911	11	-	ml.min-1	NX vs. HH	MMRM analyses	Day 1	Figure 5B
	No difference	H2O REAB HH D1	119.193	19.39	11	0.7605	ml.min-1	NX vs. HH	MMRM analyses	Day 1	Figure 5B
		H2O REAB NX D2	119.564	17.1541	10	-	ml.min-1	NX vs. HH	MMRM analyses	Day 2	Figure 5B	1 missing value because urine was not collected
	No difference	H2O REAB HH D2	113.313	20.9266	11	0.5035	ml.min-1	NX vs. HH	MMRM analyses	Day 2	Figure 5B
		H2O REAB NX D3	120.39	18.344	11	-	ml.min-1	NX vs. HH	MMRM analyses	Day 3	Figure 5B
	H2O REAB lower in HH	H2O REAB HH D3	108.884	14.6091	11	0.0093	ml.min-1	NX vs. HH	MMRM analyses	Day 3	Figure 5B
		H2O REAB NX D4	115.004	19.8332	11	-	ml.min-1	NX vs. HH	MMRM analyses	Day 4	Figure 5B
	No difference	H2O REAB HH D4	105.94	15.3149	11	0.0592	ml.min-1	NX vs. HH	MMRM analyses	Day 4	Figure 5B
21 Difference in Na+ reabsorption between NX and HX at any time point of the sojourns?
		Na+ REAB NX D1	16.37	2.86411	11	-	mmol.min-1	NX vs. HH	MMRM analyses	Day 1	Figure 5C
	No difference	Na+ REAB HH D1	16.8845	2.70209	11	0.7831	mmol.min-1	NX vs. HH	MMRM analyses	Day 1	Figure 5C
		Na+ REAB NX D2	16.952	2.43188	10	-	mmol.min-1	NX vs. HH	MMRM analyses	Day 2	Figure 5C	1 missing value because urine was not collected
	No difference	Na+ REAB HH D2	16.0545	2.91818	11	0.4868	mmol.min-1	NX vs. HH	MMRM analyses	Day 2	Figure 5C
		Na+ REAB NX D3	17.1155	2.58404	11	-	mmol.min-1	NX vs. HH	MMRM analyses	Day 3	Figure 5C
	Na+ REAB lower in HH	Na+ REAB HH D3	15.4082	2.04512	11	0.0055	mmol.min-1	NX vs. HH	MMRM analyses	Day 3	Figure 5C
		Na+ REAB NX D4	16.3318	2.81907	11	-	mmol.min-1	NX vs. HH	MMRM analyses	Day 4	Figure 5C
	Na+ REAB lower in HH	Na+ REAB HH D4	14.9936	2.12987	11	0.0428	mmol.min-1	NX vs. HH	MMRM analyses	Day 4	Figure 5C
22 Difference in 24-h Na+ excretion between NX and HX at any time point of the sojourns?
		Na+ EXCR NX D1	151.091	36.1205	11	-	mmol	NX vs. HH	MMRM analyses	Day 1	Figure 5D
	No difference	Na+ EXCR HH D1	148.818	41.2403	11	0.9994	mmol	NX vs. HH	MMRM analyses	Day 1	Figure 5D
		Na+ EXCR NX D2	117.4	33.1334	10	-	mmol	NX vs. HH	MMRM analyses	Day 2	Figure 5D	1 missing value because urine was not collected
	No difference	Na+ EXCR HH D2	131	26.1649	11	0.4402	mmol	NX vs. HH	MMRM analyses	Day 2	Figure 5D
		Na+ EXCR NX D3	118.182	36.9508	11	-	mmol	NX vs. HH	MMRM analyses	Day 3	Figure 5D
	No difference	Na+ EXCR HH D3	127	24.368	11	0.8971	mmol	NX vs. HH	MMRM analyses	Day 3	Figure 5D
		Na+ EXCR NX D4	141.727	39.7771	11	-	mmol	NX vs. HH	MMRM analyses	Day 4	Figure 5D
	No difference	Na+ EXCR HH D4	143.091	25.3316	11	0.9999	mmol	NX vs. HH	MMRM analyses	Day 4	Figure 5D
23 Difference in Cl- reabsorption between NX and HX at any time point of the sojourns?
		Cl- REAB NX D1	11.9073	2.13277	11	-	mmol.min-1	NX vs. HH	MMRM analyses	Day 1	Figure 5E
	No difference	Cl- REAB HH D1	12.3773	1.98938	11	0.6369	mmol.min-1	NX vs. HH	MMRM analyses	Day 1	Figure 5E
		Cl- REAB NX D2	12.29	1.81741	10	-	mmol.min-1	NX vs. HH	MMRM analyses	Day 2	Figure 5E	1 missing value because urine was not collected
	No difference	Cl- REAB HH D2	11.8264	2.20029	11	0.8491	mmol.min-1	NX vs. HH	MMRM analyses	Day 2	Figure 5E
		Cl- REAB NX D3	12.38	1.87295	11	-	mmol.min-1	NX vs. HH	MMRM analyses	Day 3	Figure 5E
	Cl- REAB lower in HH	Cl- REAB HH D3	11.3491	1.5407	11	0.0348	mmol.min-1	NX vs. HH	MMRM analyses	Day 3	Figure 5E
		Cl- REAB NX D4	11.8627	2.05748	11	-	mmol.min-1	NX vs. HH	MMRM analyses	Day 4	Figure 5E
	No difference	Cl- REAB HH D4	11.0918	1.59428	11	0.1767	mmol.min-1	NX vs. HH	MMRM analyses	Day 4	Figure 5E
24 Difference in 24-h Cl- excretion between NX and HX at any time point of the sojourns?
		Cl- EXCR NX D1	131.091	29.2624	11	-	mmol	NX vs. HH	MMRM analyses	Day 1	Figure 5F
	No difference	Cl- EXCR HH D1	110.364	35.2825	11	0.1634	mmol	NX vs. HH	MMRM analyses	Day 1	Figure 5F
		Cl- EXCR NX D2	101.2	24.8542	10	-	mmol	NX vs. HH	MMRM analyses	Day 2	Figure 5F	1 missing value because urine was not collected
	No difference	Cl- EXCR HH D2	98.7273	17.2226	11	1	mmol	NX vs. HH	MMRM analyses	Day 2	Figure 5F
		Cl- EXCR NX D3	103.545	26.8118	11	-	mmol	NX vs. HH	MMRM analyses	Day 3	Figure 5F
	No difference	Cl- EXCR HH D3	104.636	21.5837	11	1	mmol	NX vs. HH	MMRM analyses	Day 3	Figure 5F
		Cl- EXCR NX D4	122.909	32.8526	11	-	mmol	NX vs. HH	MMRM analyses	Day 4	Figure 5F
	No difference	Cl- EXCR HH D4	118.091	24.0394	11	0.983	mmol	NX vs. HH	MMRM analyses	Day 4	Figure 5F
25 Difference in K+ reabsorption between NX and HX at any time point of the sojourns?
		K+ REAB NX D1	0.428182	0.0780792	11	-	mmol.min-1	NX vs. HH	MMRM analyses	Day 1	Figure 5G
	No difference	K+ REAB HH D1	0.454545	0.0760741	11	0.3172	mmol.min-1	NX vs. HH	MMRM analyses	Day 1	Figure 5G
		K+ REAB NX D2	0.446	0.0613188	10	-	mmol.min-1	NX vs. HH	MMRM analyses	Day 2	Figure 5G	1 missing value because urine was not collected
	No difference	K+ REAB HH D2	0.447273	0.0798863	11	0.9955	mmol.min-1	NX vs. HH	MMRM analyses	Day 2	Figure 5G
		K+ REAB NX D3	0.453636	0.0710314	11	-	mmol.min-1	NX vs. HH	MMRM analyses	Day 3	Figure 5G
	No difference	K+ REAB HH D3	0.43	0.0664831	11	0.5326	mmol.min-1	NX vs. HH	MMRM analyses	Day 3	Figure 5G
		K+ REAB NX D4	0.430909	0.0718964	11	-	mmol.min-1	NX vs. HH	MMRM analyses	Day 4	Figure 5G
	No difference	K+ REAB HH D4	0.404545	0.055922	11	0.3272	mmol.min-1	NX vs. HH	MMRM analyses	Day 4	Figure 5G
26 Difference in 24-h K+ excretion between NX and HX at any time point of the sojourns?
		K+ EXCR NX D1	71.3636	19.8256	11	-	mmol	NX vs. HH	MMRM analyses	Day 1	Figure 5H
	No difference	K+ EXCR HH D1	60.2727	18.3689	11	0.0656	mmol	NX vs. HH	MMRM analyses	Day 1	Figure 5H
		K+ EXCR NX D2	63.8	17.5992	10	-	mmol	NX vs. HH	MMRM analyses	Day 2	Figure 5H	1 missing value because urine was not collected
	K+ excr. Lower in HH	K+ EXCR HH D2	45.2727	13.9506	11	0.0023	mmol	NX vs. HH	MMRM analyses	Day 2	Figure 5H
		K+ EXCR NX D3	56.3636	18.3154	11	-	mmol	NX vs. HH	MMRM analyses	Day 3	Figure 5H
	No difference	K+ EXCR HH D3	46.7273	15.9379	11	0.1331	mmol	NX vs. HH	MMRM analyses	Day 3	Figure 5H
		K+ EXCR NX D4	56.4545	15.1747	11	-	mmol	NX vs. HH	MMRM analyses	Day 4	Figure 5H
	No difference	K+ EXCR HH D4	52.8182	16.6122	11	0.9149	mmol	NX vs. HH	MMRM analyses	Day 4	Figure 5H
27 Difference in plasma Na+ concentration between NX and HX at any time point of the sojourns?
		Plasma Na+ NX M1	140	1	11	-	mmol.l-1	NX vs. HH	MMRM analyses	M1	Table 2
	No difference	Plasma Na+ HH M1	140	1	10	1	mmol.l-1	NX vs. HH	MMRM analyses	M1	Table 2	1 value missing because blood sampling was not possible
		Plasma Na+ NX E1	139	2	11	-	mmol.l-1	NX vs. HH	MMRM analyses	E1	Table 2
	No difference	Plasma Na+ HH E1	140	2	11	0.999	mmol.l-1	NX vs. HH	MMRM analyses	E1	Table 2
		Plasma Na+ NX M2	140	1	11	-	mmol.l-1	NX vs. HH	MMRM analyses	M2	Table 2
	No difference	Plasma Na+ HH M2	140	1	11	1	mmol.l-1	NX vs. HH	MMRM analyses	M2	Table 2
		Plasma Na+ NX M3	140	1	11	-	mmol.l-1	NX vs. HH	MMRM analyses	M3	Table 2
	No difference	Plasma Na+ HH M3	140	2	11	0.999	mmol.l-1	NX vs. HH	MMRM analyses	M3	Table 2
		Plasma Na+ NX M4	141	1	11	-	mmol.l-1	NX vs. HH	MMRM analyses	M4	Table 2
	No difference	Plasma Na+ HH M4	140	2	11	0.337	mmol.l-1	NX vs. HH	MMRM analyses	M4	Table 2
		Plasma Na+ NX M5	140	1	11	-	mmol.l-1	NX vs. HH	MMRM analyses	M5	Table 2
	No difference	Plasma Na+ HH M5	140	1	11	0.999	mmol.l-1	NX vs. HH	MMRM analyses	M5	Table 2
28 Difference in plasma Cl- concentration between NX and HX at any time point of the sojourns?
		Plasma Cl- NX M1	102	2	11	-	mmol.l-1	NX vs. HH	MMRM analyses	M1	Table 2
	No difference	Plasma Cl- HH M1	102	2	10	0.999	mmol.l-1	NX vs. HH	MMRM analyses	M1	Table 2	1 value missing because blood sampling was not possible
		Plasma Cl- NX E1	100	2	11	-	mmol.l-1	NX vs. HH	MMRM analyses	E1	Table 2
	No difference	Plasma Cl- HH E1	101	2	11	0.766	mmol.l-1	NX vs. HH	MMRM analyses	E1	Table 2
		Plasma Cl- NX M2	101	2	11	-	mmol.l-1	NX vs. HH	MMRM analyses	M2	Table 2
	Plasma Cl- higher in HH	Plasma Cl- HH M2	103	2	11	0.018	mmol.l-1	NX vs. HH	MMRM analyses	M2	Table 2
		Plasma Cl- NX M3	101	2	11	-	mmol.l-1	NX vs. HH	MMRM analyses	M3	Table 2
	Plasma Cl- higher in HH	Plasma Cl- HH M3	103	2	11	0.006	mmol.l-1	NX vs. HH	MMRM analyses	M3	Table 2
		Plasma Cl- NX M4	102	2	11	-	mmol.l-1	NX vs. HH	MMRM analyses	M4	Table 2
	No difference	Plasma Cl- HH M4	103	2	11	0.192	mmol.l-1	NX vs. HH	MMRM analyses	M4	Table 2
		Plasma Cl- NX M5	102	1	11	-	mmol.l-1	NX vs. HH	MMRM analyses	M5	Table 2
	Plasma Cl- higher in HH	Plasma Cl- HH M5	104	1	11	0.001	mmol.l-1	NX vs. HH	MMRM analyses	M5	Table 2
29 Difference in plasma K+ concentration between NX and HX at any time point of the sojourns?
		Plasma K+ NX M1	4.1	0.3	11		mmol.l-1	NX vs. HH	MMRM analyses	M1	Table 2
	No difference	Plasma K+ HH M1	4.1	0.2	10	0.933	mmol.l-1	NX vs. HH	MMRM analyses	M1	Table 2	1 value missing because blood sampling was not possible
		Plasma K+ NX E1	3.9	0.2	11	-	mmol.l-1	NX vs. HH	MMRM analyses	E1	Table 2
	No difference	Plasma K+ HH E1	3.8	0.2	11	0.408	mmol.l-1	NX vs. HH	MMRM analyses	E1	Table 2
		Plasma K+ NX M2	4.1	0.3	11	-	mmol.l-1	NX vs. HH	MMRM analyses	M2	Table 2
	No difference	Plasma K+ HH M2	4.1	0.2	11	1	mmol.l-1	NX vs. HH	MMRM analyses	M2	Table 2
		Plasma K+ NX M3	4	0.2	11	-	mmol.l-1	NX vs. HH	MMRM analyses	M3	Table 2
	Plasma K+ higher in HH	Plasma K+ HH M3	4.3	0.3	11	0.001	mmol.l-1	NX vs. HH	MMRM analyses	M3	Table 2
		Plasma K+ NX M4	4	0.2	11	-	mmol.l-1	NX vs. HH	MMRM analyses	M4	Table 2
	No difference	Plasma K+ HH M4	4.1	0.2	11	0.724	mmol.l-1	NX vs. HH	MMRM analyses	M4	Table 2
		Plasma K+ NX M5	4.1	0.3	11	-	mmol.l-1	NX vs. HH	MMRM analyses	M5	Table 2
	No difference	Plasma K+ HH M5	4.1	0.3	11	0.946	mmol.l-1	NX vs. HH	MMRM analyses	M5	Table 2
